# Supplementary material for: Interferon gamma induced-ACSL5 shapes the lipidome of kidney tubular cells
Source: iScience. 2025 May 23;28(6):112742. doi: 10.1016/j.isci.2025.112742 (PMC12179626; doi:10.1016/j.isci.2025.112742)
Supplement: Document S2. Raw data for figures [file mmc2.xlsx]

## Sheet: Fig 1C
time from biopsy to failure/censoring (days):	Low	High
656	0
669	0
81	1
1374	0
1022	0
307	0
882	0
1035	0
551	0
613	0
762	0
936	0
379	0
981	0
361	0
606	0
109	0
907	0
545	0
1148	0
1531	0
566	0
1167	0
1602	0
887	0
1411	0
1588	0
142	0
1036	0
1502	0
1550	0
777	0
442	0
1497	0
435	0
113	0
144	0
547	0
1440	0
1475	0
1414	0
1277	0
411	0
820	0
323	0
1084	0
833	0
1234	0
664	0
652	0
1138	0
1331	0
392	0
543	0
1244	0
945	0
902	1
1181	0
881	0
1112	0
1182	0
844	0
817	0
967	0
282	0
650	0
633	0
1435	0
1603	0
1480	0
259	0
592	0
511	0
2	0
353	0
1124	0
1153	0
22	0
650	1
1011	0
638	0
1505	0
693	0
1165	0
951	0
658	0
698	0
652	0
52	0
595	0
1051	0
1097	0
773	0
979	0
321	1
437	0
652	0
1574	0
1176	0
502	1
1440	0
636	0
1355	0
854	0
1179	0
873	0
310	0
766	0
146	1
1254	0
643	0
655	0
1590	0
427	0
700	0
658	1
673	0
1106	0
1430	0
1283	0
1110	0
1323	0
768	0
658	0
827	0
1367	0
1393	0
704	0
819	0
1696	0
746	0
477	0
577	1
1206	0
1076	0
469	1
639	0
1154	0
1612	0
476	1
954		1
777		1
466		0
557		0
259		0
1243		0
587		0
884		0
652		0
575		0
1581		0
1240		0
697		0
104		0
454		0
779		0
596		1
494		0
523		0
456		1
1078		0
254		1
39		0
1560		0
766		0
659		0
75		1
1454		0
1170		0
702		0
192		1
727		0
1002		0
837		0
209		0
1258		0
155		1
1359		0
1276		0
776		1
364		1
1302		0
965		0
905		0
1152		0
712		0
341		0
1650		0
1503		0
639		0
421		0
90		1
670		0
797		0
1491		0
740		1
1439		0
171		1
623		1
175		1
399		0
1093		0
901		0
811		0
197		0
229		1
697		0
731		1
375		1
585		1
237		1
216		1
1288		0
1251		0
105		1
694		0
453		0
1389		0
1441		0
599		0
701		0
492		0
1143		0
606		0
527		0
127		1
507		0
775		0
928		0
680		0
168		1
362		0
225		1
1216		0
539		0
298		1
357		1
1185		0
264		1
1045		1
1360		0
516		0
698		0
590		0
1030		0
523		0
741		0
630		0
708		0
811		0
273		1
1171		0
1068		0
10		1
1322		0
583		0
238		1
719		0
1002		0
524		0
1410		0
579		0
1156		0
1327		0
79		0
141		1
15		1
508		0
463		0
226		1
581		0
642		1
659		0
322		1
246		1
546		0
8		1
1559		0
464		1
605		0
413		1
802		0

## Sheet: Fig 1D
Rejection	No rejection
5.9836	5.38041
6.11067	5.51999
6.11176	5.59891
6.42881	5.6835
6.43658	5.78668
6.46527	5.80741
6.52988	5.8803
6.55014	5.88356
6.55086	5.88899
6.6031	5.89301
6.61837	5.92019
6.6297	5.95631
6.68778	5.99716
6.7512	6.00701
6.75372	6.03143
6.75662	6.03305
6.7656	6.05303
6.78947	6.06388
6.82196	6.07129
6.82848	6.07783
6.90174	6.07825
6.9172	6.07907
6.94048	6.08096
6.9955	6.09545
7.03264	6.13263
7.06805	6.13899
7.07359	6.17027
7.09237	6.17117
7.12963	6.17416
7.13534	6.17529
7.1359	6.18235
7.14246	6.19018
7.15234	6.19643
7.17314	6.20292
7.18076	6.2088
7.20509	6.20939
7.2811	6.2382
7.289	6.25198
7.30501	6.25661
7.3216	6.26062
7.3321	6.26208
7.34415	6.26328
7.35373	6.26483
7.39189	6.2663
7.3953	6.26633
7.43239	6.27438
7.4467	6.27831
7.4717	6.27853
7.47697	6.28898
7.49173	6.29498
7.50362	6.30166
7.53411	6.30187
7.55198	6.30332
7.57276	6.30971
7.57585	6.31257
7.59549	6.32268
7.60459	6.32446
7.6217	6.32708
7.63744	6.32927
7.63997	6.33533
7.64316	6.35288
7.74374	6.35724
7.79269	6.37087
7.80369	6.37442
7.82959	6.37467
7.85325	6.37686
7.86132	6.38449
7.86905	6.38655
7.8947	6.39775
7.94341	6.39779
7.94746	6.43102
7.98636	6.43467
8.07943	6.43727
8.19878	6.44451
8.31294	6.44768
8.37843	6.45342
	6.45782
	6.46179
	6.47544
	6.48879
	6.49036
	6.49067
	6.50697
	6.51064
	6.51408
	6.51655
	6.5234
	6.52924
	6.52979
	6.53227
	6.53868
	6.54796
	6.55578
	6.55642
	6.56662
	6.56907
	6.57726
	6.57855
	6.57961
	6.57993
	6.58774
	6.6017
	6.61409
	6.61614
	6.61805
	6.64204
	6.64265
	6.64536
	6.65927
	6.66786
	6.68003
	6.6828
	6.68652
	6.69469
	6.69502
	6.70143
	6.70538
	6.71179
	6.71269
	6.73333
	6.73346
	6.73363
	6.73917
	6.74055
	6.75268
	6.75325
	6.75577
	6.75584
	6.76345
	6.76673
	6.77408
	6.77627
	6.77643
	6.78175
	6.79871
	6.80078
	6.80567
	6.80627
	6.80876
	6.81947
	6.83042
	6.83148
	6.84065
	6.85143
	6.85198
	6.86112
	6.86661
	6.87968
	6.88069
	6.88256
	6.89599
	6.9003
	6.91764
	6.92172
	6.92407
	6.92422
	6.92524
	6.93301
	6.94798
	6.96364
	6.9877
	6.98869
	6.99406
	7.00503
	7.00843
	7.02239
	7.02855
	7.03152
	7.04351
	7.05516
	7.09401
	7.09513
	7.11414
	7.14546
	7.15466
	7.15495
	7.18613
	7.20813
	7.23473
	7.26602
	7.2712
	7.32619
	7.32804
	7.33496
	7.34245
	7.372
	7.37768
	7.38924
	7.38983
	7.38997
	7.45297
	7.50851
	7.54966
	7.59869
	7.60704
	7.60899
	7.61247
	7.63304
	7.73446
	7.74548
	7.82525
	7.82894
	7.84682
	7.88634
	7.99683
	10.9947

## Sheet: Fig 1F
	Negative	Positive
Normal	31	46
TCMR	3	31
BKVAN	2	50

## Sheet: Fig 3A
Acsl5	Irf1
16.2828	4.32912
14.5443	3.979
15.1396	3.53877
35.0823	8.82995
41.5456	14.4643
39.5349	9.46753
18.9331	4.82296
16.9789	4.35331
15.6048	5.70809
40.6351	12.7913
36.3654	14.4483
32.7701	12.9831
17.3147	4.20073
14.9243	5.21739
14.35	2.30918
33.3035	16.8591
29.6603	19.1395
25.3919	8.15288

## Sheet: Fig 3C
	VH				INFgamma
ACSL1	102.026	108.701	89.2722		110.5	109.822	120.879
ACSL3	99.4174	105.496	95.087		94.5486	93.1562	91.4712
ACSL4	93.42	85.23	101.85	99.3	98.86	87.41	101.92
ACSL5	96.6	95.27	102.65	93.46	386.21	335.06	359.44
HLADRA	99	91.8	109.2		1134.1	1141.7	944.9

## Sheet: Fig 3F
	IRF1				ACSL5
0h	91.9135	105.735	102.352		69.23	130.77	100
1h	798.833	654.502	748.604		111	119.12	129
3h	1147.62	1269.84	1279.52		121	135	192
6h	1800.37	1672.7	1607.77		199	107	160
9h	1539.34	1969.66	1798.57		520.17	523.52	324.618
16h	118,430467*	1378.04	1259.41		477	390	368
24h	1178.31	1238.52	1193.25		280	412	224

## Sheet: Fig 3G
	SiScr+Vh				SiScr+INFγ				SiIRF1+Vh				SiIRF1+INFγ
IRF1	89.019	111.23	99.752		750.19	889.82	883.46		20.531	29.045	26.377		264.15	203.8	253.19
ACSL5	85.1765	120.281	94.5424		359.624	323.338	231.812		82.4467	117.025	76.3218		189.288	136.828	164.927
HLADR	108.582	98.4526	92.9653		683.652	768.257	601.324		61.7725	106.373	147.969		241.006	215.74	278.265

## Sheet: Fig 3H
	VH				OSM
ACSL4	103.22	112.07	84.7		189.08	192.35	242.83
ACSL5	78.52	122.62	98.84		89.98	82.36	103.42

## Sheet: Fig 4B
	IDO1
0h	73.84	126.16
1h	75.88	175.64
3h	106.17	332.84
6h	254.88	936.69
9h	2291.86	1757.73
15h	545.09	1911.89
24h	348.12	1122.88

## Sheet: Fig 4C
SiScrambled	Basal Respiration			ATP production
	Vh	IFNγ		Vh	IFNγ
	25.46	27.38		27.88	30.77
	31.04	21.5		34.37	24.81
	29.86	32.67		33.53	36.28
	28	27.85		31.33	31.51
	30.37	34.75		33.29	39.01
	30.15	34.86		33.25	39.32
	21.17	37.23		23.81	41.57
	35.11	31.75		38.62	35.39
	32.41	33.53		35.5	37.65
	32.07	37.77		35.16	42.68
	28.99	36.49		31.29	40.61
	24.89	30.47		26.66	33.39
	30.29	29.21		33.46	32.57
	32.41	31.68		36.43	35.16
	31.42	37.04		34.63	40.84
	32.25	34.41		35.2	38.27
	28.09	35.4		30.22	39.03
	22.26	35.4		23.81	39.75
SiACSL5	Basal Respiration			ATP production
	Vh	IFNγ		Vh	IFNγ
	20.65	33.4		18.33	29.42
	28.61	31.73		26.15	27.58
	30.53	30.5		27.31	27.29
	32.02	39.39		28.89	35.11
	29.88	36.04		27.35	32.97
	37.78	30.85		34.62	28.16
	30.43	28.63		27.55	25.91
	32.81	34.9		30.19	31.76
	37.15	23.32		33.87	21.36
	31.21	31.32		28.75	28.84
	34.67	18.16		31.19	16.94
	26.26	23.83		23.67	22.04
	28.46	28.41		25.64	25.15
	19.78	28.66		18.78	25.68
	7.96	32.8		7.88	29.2
	20.19	21.51		18.35	19.2
	19.07	22.11		17.53	20.02
		26.97			24.05

[truncated: 1 more sheets: Fig 4D]
